# Supplementary material for: A human genotyping trial to estimate the post-feeding time from mosquito blood meals
Source: PLoS One. 2017 Jun 15;12(6):e0179319. doi: 10.1371/journal.pone.0179319 (PMC5472291; doi:10.1371/journal.pone.0179319)
Supplement: S1 Table — (XLSX) [file pone.0179319.s001.xlsx]

## Sheet: S1 Table
	CPP
	Post-feeding (h)		0		1		2		3		4		6		8		12		18		24		36		48		72
	The number of the samples		7		7		7		7		7		7		7		7		7		7		7		7		7
	The number of the samples with releasing fed-blood		1		0		2		2		2		4		0		4		0		3		1		1		0
			mean	SD	mean	SD	mean	SD	mean	SD	mean	SD	mean	SD	mean	SD	mean	SD	mean	SD	mean	SD	mean	SD	mean	SD	mean	SD
	Log10 [DNA conc. (pg/μL)]	Q41	3.24196	0.292046	2.53007	0.321558	2.55422	0.331359	2.72853	0.286592	3.11778	0.442827	2.88756	0.233285	2.95105	0.528856	2.55032	0.171026	2.79261	0.579463	2.6921	0.279956	2.38976	1.10537	2.1077	1.18192	0.001	0
		Q129	3.13763	0.311116	2.43962	0.400642	2.51928	0.359821	2.64416	0.385047	3.05274	0.475478	2.67168	1.33085	2.93824	0.546428	2.53838	0.166232	2.68444	0.57311	2.68719	0.3103	2.35194	0.757817	1.98958	0.883209	0.001	0
		Q305	3.09063	0.384053	2.28626	0.545061	2.33251	0.561635	2.49494	0.440261	2.92641	0.498579	2.46936	1.22969	2.87156	0.754675	2.42678	0.182078	2.52127	0.703678	2.48423	0.234379	2.19454	1.16851	1.93858	1.11698	0.001	0
	Q-ratios	Q129/Q41	0.794309	0.201543	0.751646	0.266836	0.903655	0.175266	0.762533	0.273108	0.824857	0.17684	0.620152	0.0984074	0.944045	0.201312	0.977606	0.117988	0.832512	0.148913	0.963612	0.0872066	0.98151	0.266324	0.72457	0.17564	0	-
		Q305/Q41	0.696983	0.266973	0.474796	0.306119	0.474472	0.241939	0.539548	0.265779	0.603302	0.187253	0.377501	0.0767838	0.787494	0.248887	0.747624	0.0732851	0.526349	0.248101	0.659677	0.130299	0.674083	0.148626	0.525701	0.118392	0	-
		Q305/Q129	0.844541	0.179514	0.587921	0.212741	0.535179	0.252942	0.670638	0.138422	0.71746	0.100951	0.607941	0.0660368	0.832678	0.132405	0.766683	0.0367805	0.615394	0.227768	0.688154	0.139926	0.699443	0.089186	0.665753	0.00856369	0	-
	The number of alleles detected		32	0	31	1.51186	31	0.894427	32	0	32	0	32	0	30	4.91354	32	0	30	3.7607	32	0	21	16.5247	10	15.1705	0	0
	Log10 [average peak heights (PHs) (RFU)]		3.48129	0.284519	2.70958	0.428039	2.7311	0.489368	2.9102	0.511379	3.21916	0.255577	2.97603	0.265332	3.04877	0.604511	2.96769	0.184682	2.80331	0.626846	2.92699	0.231238	3.00368	0.140851	2.23748	0.684465	0.001	0
	Relative peak heights (PHs)		0.969969	0.0899988	1.08785	0.368311	0.927449	0.227003	1.10955	0.376971	0.972642	0.135707	0.847106	0.12968	0.90858	0.150468	1.19064	0.122988	0.954035	0.14949	1.21692	0.395511	1.07553	0.105684	0.867031	0.438642	0	-
	AA
	Post-feeding (h)		0		1		2		3		4		6		8		12		18		24		36		48		72
	The number of the samples		7		7		7		7		7		7		7		7		7		7		7		7		7
	The number of the samples with releasing fed-blood		0		0		0		3		0		1		0		0		0		0		1		0		0
			mean	SD	mean	SD	mean	SD	mean	SD	mean	SD	mean	SD	mean	SD	mean	SD	mean	SD	mean	SD	mean	SD	mean	SD	mean	SD
	Log10 [DNA conc. (pg/μL)]	Q41	3.02844	0.278738	2.78474	0.1984	2.86812	0.2371	2.87877	0.256943	2.88951	0.21175	2.99912	0.291013	2.95176	0.270838	2.75734	0.332605	2.51727	0.301208	2.57192	0.667015	1.79428	0.963113	0.865175	0.602232	0.001	0
		Q129	3.04582	0.279209	2.80503	0.180758	2.86189	0.349052	2.90257	0.299268	2.87636	0.288711	3.02891	0.364898	2.91464	0.354867	2.73998	0.34307	2.5061	0.34908	2.56929	0.749851	1.76134	0.775498	0.893836	0.510525	0.001	0
		Q305	3.02955	0.271145	2.82101	0.2011	2.83469	0.31517	2.84165	0.241215	2.83091	0.280315	2.98166	0.362175	2.85937	0.397315	2.69473	0.335295	2.46424	0.350977	2.53084	0.943269	1.71196	0.884264	0.816241	0.642558	0.001	0
	Q-ratios	Q129/Q41	1.05065	0.149699	1.06368	0.0909917	0.912047	0.258944	1.02642	0.196023	0.922735	0.219088	0.997618	0.194079	0.87877	0.272896	0.969147	0.168761	0.945798	0.196345	0.935128	0.359125	0.861508	0.203478	1	-	0	-
		Q305/Q41	1.0272	0.183358	1.08797	0.0994612	0.878996	0.173097	0.940861	0.122129	0.852986	0.202441	0.906196	0.17187	0.754331	0.293533	0.88638	0.190152	0.849408	0.183973	0.877434	0.11675	0.687914	0.089607	0.40625	-	0	-
		Q305/Q129	0.976918	0.0961272	1.0255	0.0860575	0.986357	0.0966531	0.936162	0.163029	0.934045	0.155762	0.909791	0.0561179	0.838991	0.0978866	0.909024	0.0591338	0.909863	0.137703	0.820031	0.174979	0.795155	0.0482086	0.40625	-	0	-
	The number of alleles detected		32	0	32	0	32	0	32	0	32	0	32	0	32	0	32	0	32	0	24	13.6678	16	14.063	2	4.49073	0	0
	Log10 [average peak heights (PHs) (RFU)]		3.45484	0.251274	3.38103	0.181852	3.32157	0.358512	3.44251	0.201979	3.32523	0.257119	3.39752	0.202781	3.14735	0.29428	3.14538	0.338126	2.99392	0.373167	2.7444	0.659677	2.16778	0.503957	1.80259	0	0.001	0
	Relative peak heights (PHs)		0.974794	0.106905	1.29895	0.0487028	1.18246	0.127304	1.20796	0.0704542	1.43668	0.357606	1.29398	0.140101	1.02885	0.0933655	1.22909	0.106727	1.2727	0.184251	0.970835	0.398328	0.962517	0.43856	0.410749	0.130106	0	-
