# Supplementary material for: A human genotyping trial to estimate the post-feeding time from mosquito blood meals
Source: PLoS One. 2017 Jun 15;12(6):e0179319. doi: 10.1371/journal.pone.0179319 (PMC5472291; doi:10.1371/journal.pone.0179319)
Supplement: S2 Table — The values in red were significantly different (P<0.05). Table A: The DNA concentrations at Q41, Q129, and Q305 for CPP and AA are shown in the upper and lower tables, respectively. Table B: The Q-ratios at Q129/Q41, Q305/Q41, and Q305/Q129 for CPP and AA are shown in the upper and lower tables, respectively. Table C: The number of alleles detected, the average and relative peak heights (PHs) of the alleles detected for CPP and AA are shown in the upper and lower tables, respectively. (XLSX) [file pone.0179319.s002.xlsx]

## Sheet: Table A
		CPP	log10Q41														CPP	log10Q129														CPP	log10Q305
		PF(h)	0	1	2	3	4	6	8	12	18	24	36	48	72		PF(h)	0	1	2	3	4	6	8	12	18	24	36	48	72		PF(h)	0	1	2	3	4	6	8	12	18	24	36	48	72
		0															0															0
		1	0.0174192														1	0.0369875														1	0.0435853
		2	0.061835	0.899409													2	0.133608	0.118916													2	0.150728	0.742816
		3	0.0158879	0.569205	0.810644												3	0.0280235	0.610121	0.762734												3	0.0249926	0.56308	0.980386
		4	0.370348	0.0361044	0.113927	0.277689											4	0.645628	0.0715277	0.0742818	0.349989											4	0.611292	0.0665845	0.156622	0.371846
		6	0.0590907	0.197812	0.519529	-	-										6	0.0145459	0.27073	0.616868	-	-										6	0.0166985	0.342887	0.637334	-	-
		8	0.0533597	0.274974	0.505622	0.227317	0.666806	0.405103									8	0.120899	0.231796	0.484393	0.240562	0.823244	0.78095									8	0.129693	0.291227	0.519799	0.198173	0.973418	0.824882
		12	0.0923325	0.261973	-	0.244688	0.295169	-	0.0470301								12	0.111578	0.210609	-	0.345256	0.723109	-	0.000421684								12	0.0858331	0.231229	-	0.29996	0.806953	-	0.0137861
		18	0.0408742	0.753528	0.732097	0.610736	0.239091	0.411781	0.46747	0.845512							18	0.0343003	0.600233	0.806607	0.751469	0.252671	0.557779	0.384816	0.735119							18	0.0297841	0.644215	0.775196	0.638696	0.263465	0.590515	0.421558	0.749517
		24	0.0525726	0.388642	0.156635	0.580002	0.155452	-	0.244888	-	0.59402						24	0.184023	0.283659	0.158931	0.376052	0.169381	-	0.40025	-	0.436751						24	0.174486	0.332229	0.231708	0.337095	0.181486	-	0.316503	-	0.388628
		36	0.072319	0.147125	0.387022	0.41464	0.0747629	0.158251	0.164529	0.405381	0.14176	0.357714					36	0.0661343	0.331339	0.401588	0.57213	0.0510684	0.185095	0.174336	0.410508	0.218537	0.250643					36	0.0886613	0.328282	0.641156	0.568987	0.080919	0.203245	0.224324	0.404044	0.275096	0.364809
		48	0.0181368	0.0252031	0.182511	0.0760672	0.0127812	0.1461	0.0139835	0.0540154	0.0467707	0.276996	0.200291				48	0.0185455	0.0529222	0.160482	0.108154	0.00621491	0.0333132	0.0155999	0.0326883	0.0435774	0.246536	0.161884				48	0.0231464	0.0519473	0.248023	0.121959	0.00894783	0.0919334	0.0136229	0.0282766	0.0729976	0.263827	0.236592
		72	-	-	-	-	-	-	-	-	-	-	-	-			72	-	-	-	-	-	-	-	-	-	-	-	-			72	-	-	-	-	-	-	-	-	-	-	-	-
		AA	log10Q41														AA	log10Q129														AA	log10Q305
		PF(h)	0	1	2	3	4	6	8	12	18	24	36	48	72		PF(h)	0	1	2	3	4	6	8	12	18	24	36	48	72		PF(h)	0	1	2	3	4	6	8	12	18	24	36	48	72
		0															0															0
		1	0.158747														1	0.144308														1	0.196269
		2	0.302149	0.546416													2	0.121435	0.917877													2	0.144463	0.792099
		3	0.0659327	0.478801	0.570441												3	0.0333558	0.730879	0.556599												3	0.0627315	0.993416	0.455672
		4	0.286656	0.29469	0.521626	0.347485											4	0.126215	0.795609	0.440338	0.611253											4	0.1509	0.868388	0.720904	0.558765
		6	0.675623	0.0651186	0.269532	0.0778632	0.308218										6	0.619719	0.210845	0.177766	0.0401922	0.286553										6	0.522078	0.345239	0.204104	0.053879	0.256845
		8	0.61527	0.225896	0.557557	0.216282	0.659739	0.912453									8	0.219494	0.781318	0.603312	0.240754	0.920153	0.461877									8	0.1286	0.736973	0.863021	0.300388	0.732978	0.26573
		12	0.115982	0.245492	0.373426	0.349736	0.212923	0.0940308	0.081238								12	0.0746907	0.140776	0.508982	0.500933	0.313976	0.0813846	0.228289								12	0.0459437	0.0587693	0.369693	0.526756	0.261038	0.0641159	0.349597
		18	0.00774065	0.0129647	0.0046196	0.181563	0.00357172	0.000762748	0.00605173	0.150114							18	0.00606145	0.0189745	0.013641	0.293203	0.0189956	0.00109439	0.0158133	0.15702							18	0.00637222	0.00752218	0.00869539	0.236565	0.0115052	0.000523805	0.0248744	0.0903919
		24	0.0201008	0.0901767	0.0165136	0.530921	0.0230747	0.0613649	0.0299494	0.19083	0.311017						24	0.0162645	0.0710932	0.0139036	0.542647	0.0251668	0.043714	0.0288699	0.174828	0.261286						24	0.0226266	0.0557574	0.0204469	0.486808	0.0309932	0.049383	0.0403737	0.140843	0.201643
		36	0.00513609	0.0108782	0.00263037	0.0705624	0.00375975	0.0189438	0.00624004	0.0211336	0.0157491	0.00122632					36	0.00156141	0.00575812	0.000400216	0.0306566	0.000765405	0.00638701	0.000633804	0.0105641	0.00687063	0.0019731					36	0.00244079	0.00496801	0.0013218	0.0507398	0.0017197	0.0123496	0.00264821	0.0125296	0.0114688	0.000287288
		48	0.000358398	0.000157777	0.000338857	0.00355427	0.000221183	0.00178373	0.000132493	0.000115407	0.00112566	0.00719282	0.0821711				48	0.000203767	0.000112145	0.000284598	0.00138859	0.000108421	0.00114588	7.557e-05	8.96084e-05	0.00136977	0.0153628	0.0384312				48	7.75399e-05	2.53094e-05	0.000188715	0.000213972	7.31332e-05	0.000971079	0.000155205	5.11808e-05	0.000614189	0.0263611	0.135063
		72	-	-	-	-	-	-	-	-	-	-	-	-			72	-	-	-	-	-	-	-	-	-	-	-	-			72	-	-	-	-	-	-	-	-	-	-	-	-
		-:	incalculable

## Sheet: Table B
		CPP	Q129/Q41														CPP	Q305/Q41														CPP	Q305/Q129
		PF(h)	0	1	2	3	4	6	8	12	18	24	36	48	72		PF(h)	0	1	2	3	4	6	8	12	18	24	36	48	72		PF(h)	0	1	2	3	4	6	8	12	18	24	36	48	72
		0															0															0
		1	0.604154														1	0.200237														1	0.0898557
		2	0.393847	0.415193													2	0.496894	0.828288													2	0.222517	0.776048
		3	0.765494	0.809138	0.251083												3	0.189127	0.644811	0.584001												3	0.103255	0.470806	0.68338
		4	0.826237	0.408752	0.603105	0.724253											4	0.723068	0.290166	0.24396	0.715587											4	0.441072	0.143512	0.369921	0.596027
		6	0.241091	0.644599	0.112862	-	-										6	0.102542	0.866773	0.796759	-	-										6	0.0425959	0.758999	0.740795	-	-
		8	0.0607003	0.210458	0.659146	0.350311	0.645766	0.101772									8	0.166563	0.116404	0.307136	0.150943	0.468719	0.248043									8	0.791197	0.0545468	0.249026	0.122535	0.378649	0.0561434
		12	0.452244	0.139721	-	0.848467	0.124274	-	0.94791								12	0.242646	0.239728	-	0.611816	0.135105	-	0.227936								12	0.0176414	0.300772	-	0.942355	0.449322	-	0.232022
		18	0.770151	0.385195	0.627687	0.505146	0.926105	0.0625625	0.154711	0.549964							18	0.0409715	0.69102	0.891536	0.71814	0.567319	0.384441	0.0416052	0.545148							18	0.0344335	0.799714	0.799486	0.509277	0.404302	0.888059	0.0400357	0.897809
		24	0.17572	0.296434	0.749117	0.244973	0.228566	-	0.517284	-	0.0591288						24	0.531494	0.442713	0.415836	0.26986	0.641712	-	0.429499	-	0.135565						24	0.146664	0.593313	0.452171	0.658872	0.301491	-	0.0293627	-	0.30729
		36	0.475925	0.0912434	0.911294	0.0713234	0.726674	-	0.789165	-	0.101264	0.27582					36	0.960756	0.178173	0.248508	0.339873	0.00634335	-	0.746602	-	0.336979	0.783142					36	0.806558	0.525652	0.503519	0.61827	0.460537	-	0.791994	-	0.523564	0.0906726
		48	0.777207	0.680515	0.125036	0.791264	0.712536	-	0.538561	-	0.977208	0.471649	0.977926				48	0.40506	0.861159	0.930085	0.313819	0.565613	-	0.789053	-	0.0805547	0.723905	0.758937				48	0.917104	0.821915	0.634225	0.254091	0.0660406	-	0.75066	-	0.29897	0.262635	0.0831248
		72	-	-	-	-	-	-	-	-	-	-	-	-			72	-	-	-	-	-	-	-	-	-	-	-	-			72	-	-	-	-	-	-	-	-	-	-	-	-
		AA	Q129/Q41														AA	Q305/Q41														AA	Q305/Q129
		PF(h)	0	1	2	3	4	6	8	12	18	24	36	48	72		PF(h)	0	1	2	3	4	6	8	12	18	24	36	48	72		PF(h)	0	1	2	3	4	6	8	12	18	24	36	48	72
		0															0															0
		1	0.861124														1	0.457902														1	0.387763
		2	0.182355	0.184837													2	0.185252	0.0207808													2	0.783713	0.488412
		3	0.90239	0.631672	0.676631												3	0.710952	0.145209	0.569087												3	0.820386	0.246957	0.979742
		4	0.0143499	0.16555	0.90231	0.463333											4	0.0379569	0.0109157	0.770253	0.265335											4	0.581391	0.120091	0.356464	0.998881
		6	0.778887	0.375801	0.248502	0.377539	0.359051										6	0.495202	0.0402211	0.383723	0.16323	0.408554										6	0.331203	0.0161147	0.218952	0.747249	0.790329
		8	0.0918918	0.121287	0.45291	0.733784	0.599191	0.106703									8	0.0720531	0.0178882	0.0837924	0.585668	0.438806	0.0862429									8	0.0494182	0.00702617	0.0743721	0.647595	0.292849	0.195894
		12	0.430856	0.238388	0.495492	0.627374	0.69671	0.57895	0.338303								12	0.32011	0.0475123	0.910454	0.541052	0.794557	0.742357	0.232121								12	0.224341	0.0554259	0.114479	0.959086	0.718241	0.994694	0.162306
		18	0.344751	0.167478	0.727016	0.872548	0.857884	0.524645	0.471684	0.583531							18	0.204856	0.0421361	0.677236	0.973963	0.978037	0.555461	0.426158	0.33332							18	0.231575	0.100373	0.230228	0.784753	0.721167	0.813537	0.268961	0.990331
		24	0.460867	0.411486	0.84558	0.670247	0.940951	0.338384	0.615471	0.695186	0.904664						24	0.192378	0.0154432	0.217444	0.035728	0.895127	0.0387834	0.941069	0.295413	0.788291						24	0.323467	0.0373798	0.256973	0.320672	0.33188	0.56142	0.668064	0.2781	0.623599
		36	0.0133118	0.158746	0.370801	0.084357	0.142945	0.048855	0.262206	0.24193	0.27698	0.000516404					36	0.116483	0.0128725	0.107443	0.0518033	0.00739367	0.0254932	0.431496	0.0347814	0.0442803	0.0871224					36	0.469048	0.0338194	0.475178	0.341764	0.195193	0.222822	0.318117	0.185001	0.814677	0.0629047
		48	-	-	-	-	-	-	-	-	-	-	-				48	-	-	-	-	-	-	-	-	-	-	-				48	-	-	-	-	-	-	-	-	-	-	-
		72	-	-	-	-	-	-	-	-	-	-	-	-			72	-	-	-	-	-	-	-	-	-	-	-	-			72	-	-	-	-	-	-	-	-	-	-	-	-
		-:	incalculable

## Sheet: Table C
	CPP	The number of alleles detected														CPP	Log10 average peak heights														CPP	Relative peak heights	Relative peak heights
	PF(h)	0	1	2	3	4	6	8	12	18	24	36	48	72		PF(h)	0	1	2	3	4	6	8	12	18	24	36	48	72		PF(h)	0	1	2	3	4	6	8	12	18	24	36	48	72
	0															0															0
	1	0.363217														1	0.0366874														1	0.335037
	2	0.21517	0.814902													2	0.124797	0.560615													2	0.673776	0.857863
	3	-	-	0.42265												3	0.0455652	0.701956	0.886759												3	0.357197	0.672574	0.22151
	4	-	-	0.42265	-											4	0.278229	0.117783	0.220016	0.359482											4	0.857237	0.246648	0.817406	0.474037
	6	-	0.42265	0.5	-	-										6	0.00961896	0.415728	0.737148	-	-										6	0.330252	0.411371	0.267898	-	-
	8	-	0.550256	0.510937	-	-	0.42265									8	0.0288266	0.392575	0.61444	0.305867	0.717744	0.983718									8	0.374715	0.241909	0.743203	0.374918	0.487102	0.613998
	12	-	-	-	-	-	-	-								12	0.0130934	0.464913	-	0.0346448	0.192023	-	0.0512394								12	0.131573	0.64678	-	0.407111	0.370349	-	0.330645
	18	0.244051	0.412158	0.394348	0.373901	0.373901	0.42265	1	-							18	0.0387571	0.757306	0.811272	0.766338	0.259017	0.658607	0.536909	0.85409							18	0.910402	0.505387	0.539743	0.387346	0.630561	0.757502	0.603	0.207452
	24	-	0.391002	0.225403	-	-	-	-	-	0.261998						24	0.0971647	0.541035	0.250082	0.420306	0.0477163	-	0.421082	-	0.46434						24	0.242441	0.188507	0.12061	0.0922077	0.179356	-	0.165354	-	0.450455
	36	0.177808	0.175871	0.410145	0.391002	0.391002	0.183503	0.320497	0.5	0.287588	0.42265					36	0.222611	0.388179	0.507488	0.390775	0.0736502	-	0.6493	-	0.943834	0.197623					36	0.178099	0.141575	0.568557	0.480983	0.36607	-	0.129698	-	0.168803	0.945474
	48	0.0252618	0.00841979	0.0813022	0.0709676	0.0709676	0.000844238	0.0111433	0.00103896	0.0223105	0.18169	0.202985				48	0.185725	0.286312	0.634746	0.681907	0.126656	0.132212	0.201679	-	0.292199	0.611149	0.292221				48	0.90417	0.52384	0.527397	0.84132	0.809427	-	0.983885	-	0.991761	0.980608	0.750384
	72	-	-	-	-	-	-	-	-	-	-	-	-			72	-	-	-	-	-	-	-	-	-	-	-	-			72	-	-	-	-	-	-	-	-	-	-	-	-
	AA	The number of alleles detected														AA	Log average peak heights														AA	Relative peak heights	Relative peak heights
	PF(h)	0	1	2	3	4	6	8	12	18	24	36	48	72		PF(h)	0	1	2	3	4	6	8	12	18	24	36	48	72		PF(h)	0	1	2	3	4	6	8	12	18	24	36	48	72
	0															0															0
	1	-														1	0.459784														1	0.000572168
	2	-	-													2	0.26687	0.612224													2	0.0383873	0.0437826
	3	-	-	-												3	0.258783	0.600174	0.499368												3	0.0320616	0.113447	0.963613
	4	-	-	-	-											4	0.241862	0.521194	0.965064	0.657186											4	0.0234438	0.313239	0.109078	0.130304
	6	-	-	-	-	-										6	0.652654	0.466181	0.354816	0.428146	0.342407										6	0.00660676	0.98335	0.250428	0.763746	0.263212
	8	-	-	-	-	-	-									8	0.0191007	0.0434884	0.100125	0.0282013	0.069466	0.0119131									8	0.449895	0.00140722	0.0242611	0.0144098	0.0319119	0.0301269
	12	-	-	-	-	-	-	-								12	0.0927754	0.0723441	0.387539	0.360355	0.346541	0.131051	0.988922								12	0.00208554	0.249138	0.531271	0.448579	0.254552	0.569115	0.00457232
	18	-	-	-	-	-	-	-	-							18	0.0223346	0.023189	0.0188736	0.333769	0.0598298	0.0215337	0.249344	0.352986							18	0.0248325	0.678828	0.205867	0.453994	0.142236	0.834402	0.0199252	0.695894
	24	0.17909	0.17909	0.17909	-	0.17909	0.181759	0.17909	0.17909	0.17909						24	0.0416983	0.0519112	0.010714	0.246589	0.0293719	0.0955907	0.121706	0.316212	0.213326						24	0.981923	0.0759561	0.152145	0.523391	0.0994806	0.121837	0.709134	0.125357	0.113138
	36	0.0399362	0.0399362	0.0399362	0.231999	0.0399362	0.100658	0.0399362	0.0399362	0.0399362	0.0538637					36	0.00482397	0.0103852	0.00254001	0.0200533	0.00212581	0.0234094	0.0061976	0.0564355	0.022252	0.0216659					36	0.973923	0.207685	0.346873	0.518268	0.175787	0.502135	0.672375	0.17549	0.278537	0.428179
	48	1.513e-05	1.513e-05	1.513e-05	-	1.513e-05	0.000171933	0.000107543	1.513e-05	1.513e-05	0.036678	0.0909675				48	-	-	-	-	-	-	-	-	-	-	-				48	0.0216678	0.0536898	0.120889	-	0.0173459	0.0447096	0.149018	0.057318	0.170026	0.756909	-
	72	-	-	-	-	-	-	-	-	-	-	-	-			72	-	-	-	-	-	-	-	-	-	-	-	-			72	-	-	-	-	-	-	-	-	-	-	-	-
	-:	incalculable
